# Supplementary material for: Association of ultra-processed food patterns with overweight and obesity in the German health interview and examination survey for children and adolescents (KiGGS): a longitudinal study
Source: BMC Public Health. 2025 Nov 17;25:3961. doi: 10.1186/s12889-025-25181-y (PMC12621368; doi:10.1186/s12889-025-25181-y)
Supplement: Supplementary file 1 — Additional File 1. Spline plots for the associations between ultra-processed food consumption and odds of overweight and obesity. Spline plots for the associations between ultra-processed food consumption and odds of overweight and obesity. Spline plots for the associations between exposure to the ultra-processed food pattern (contribution of ultra-processed foods to total energy intake – % UPF) and odds ratios of overweight and obesity. KiGGS (2003 – 2017). The knots correspond to the 20th, 40th, 60th, and 80th centiles for contributions of 42.38%, 50.16%, 56.92%, and 65.20%, respectively, of ultra-processed foods to total energy intake in the non-overweight sample at baseline (n=4,249) and to 42.36%, 50.07%, 56.84%, and 65.15%, respectively, in the nonobese sample at baseline (n=4,605). Overweight analyses: Wald test for the linear term, P=0.195; Wald test for all nonlinear terms =0.516. Obesity analyses: Wald test for linear term P=0.501; Wald test for all nonlinear terms P=0.066. While plots suggest relatively uniform associations for overweight and a potential non-linear pattern for obesity at higher exposures, Wald tests did not confirm evidence of non-linearity. [file 12889_2025_25181_MOESM1_ESM.xlsx]

## Sheet: AF2
Additional File 2. Baseline sociodemographic and lifestyle characteristics by UPF quartiles, KiGGS 2003–2006.
			Quartiles of ultra-processed dietary pattern exposure (% dietary energy intake of UPF)
	All participants		Q1		Q2		Q3		Q4		p-value b
Characteristics			(16.79 - 46.16) a		(46.40 - 55.36) a		(55.52 - 65.05) a		(65.24 - 89.68) a
Age, years (mean, SE)	10.8 (0.08)		9.96 (0.18)		10.4 (0.16)		11.1 (0.16)		11.6 (0.18)		<0.001
Sex (%, 95% CI)
Boys	51.4	49.7 - 53.1	43.7	40.5 - 46.9	52.7	49.0 - 56.3	53.6	49.8 - 57.2	55.6	51.3 - 59.8	<0.001
Girls	48.6	46.9 - 50.3	56.3	53.1 - 59.5	47.3	43.7 - 51.0	46.4	42.8 - 50.2	44.4	40.2- 48.7
Socioeconomic status (%, 95% CI)
Low	17.3	15.4 - 19.4	9.8	7.33 - 13.0	17.5	14.7 - 20.9	14.8	11.8 - 18.4	27.1	23.1 - 31.5	<0.001
Medium	61.7	59.2 - 64.2	61.8	58.0 - 65.5	60.7	56.4 - 64.8	65.3	61.3 - 69.0	59.1	54.4 - 63.6
High	21.0	19.0 - 23.2	28.4	24.9 - 32.1	21.8	18.9 - 24.9	20	17.1 - 23.2	13.8	11.2 - 17.0
Physical activity (%, 95% CI) c
Inactive	11.0	9.72 - 12.4	11.5	8.84 - 14.8	9.93	7.80 - 12.6	10.4	8.01 - 13.5	12.1	9.52 - 15.3	0.295
Partially active	49.8	47.8 - 51.9	52.8	49.0 - 56.6	50.1	46.1 - 54.1	49.1	45.3 - 53.0	47.2	43.3 - 51.1
Active	39.2	37.1 - 41.3	47.2	32.0 - 39.6	35.7	36.0 - 44.0	40	36.9 - 44.0	40.4	40.0 - 44.5
a: Range of the contribution of ultra-processed foods on total energy intake in each quartile (weighted).
b: p-value: The values in this column refer to the test for linear trend.
c: The physical activity variable was constructed based on different questions for children and adolescents: For children (3–10 years old), it was derived from the variables “Frequency of practicing sports inside a club” and “Frequency of practicing sports outside a club”. Response options were: “Never”, “Rarely”, “1–2 times a week”, “3–5 times a week”, and “Almost every day”. For adolescents (11…
