# Supplementary material for: Association of ultra-processed food patterns with overweight and obesity in the German health interview and examination survey for children and adolescents (KiGGS): a longitudinal study
Source: BMC Public Health. 2025 Nov 17;25:3961. doi: 10.1186/s12889-025-25181-y (PMC12621368; doi:10.1186/s12889-025-25181-y)
Supplement: Supplementary file 3 — Additional file 3. Table showing contribution of food and beverages to total energy intake. [file 12889_2025_25181_MOESM3_ESM.xlsx]

## Sheet: SM3
Additional File 3. Contribution of food and beverages to total energy intake. KiGGS, 2003-2006. (n=4,792)
				Quartiles of ultra-processed food pattern exposure (% dietary energy intake of UPF)
		All participants		Q1		Q2		Q3		Q4
Food/beverage item		%	CI, 95%	%	CI, 95%	%	CI, 95%	%	CI, 95%	%	CI, 95%
Non-ultra-processed foods group
Milk		7.12	6.8 - 7.4	11.3	10.4 - 12.2	7.7	7.2 - 8.2	5.8	5.3 - 6.2	3.7	3.4 - 4.0
Juices		7.6	7.2 - 8.0	14.8	13.7 - 15.9	7.90022	7.2 - 8.6	4.8	4.4 - 5.2	2.73785	2.4 - 3.0
Herbal/fruit tea		0.05	0.1 - 0.1	0.05	0.1 - 0.1	0.05	0.1 - 0.1	0.1	0.0 - 0.1	0	0.0 - 0.1
Green/black tea		0	0.0 - 0.0	0	0.0 - 0.0	0	0.0 - 0.0	0	0.0 - 0.0	0	0.0 - 0.0
Coffee		0.05	0.1 - 0.1	0.05	0.1 - 0.1	0.1	0.1 - 0.2	0.1	0.0 - 0.1	0.1	0.1 - 0.1
Butter		1.9	1.8 - 2.0	2.3	2.1 - 2.6	2	1.8 - 2.2	1.9	1.7 - 2.1	1.3	1.1 - 1.5
Cheese		3.3	3.2 - 3.5	4.2	3.8 - 4.7	4.1	3.7 - 4.5	3	2.7 - 3.4	2.1	1.8 - 2.3
Cream cheese		0.69	0.6 - 0.8	0.8	0.6 - 1.0	0.9	0.8 - 1.0	0.6	0.5 - 0.7	0.5	0.4 - 0.5
Eggs		1.1	1.0 - 1.1	1	0.9 - 1.1	1.3	1.1 - 1.4	1.1	1.0 - 1.2	0.9	0.8 - 1.0
Meat		2.9	2.8 - 3.1	3	2.7 - 3.3	3.4	3.0 - 3.7	3.1	2.9 - 3.4	2.2	2.0 - 2.2
Poultry		2	1.9 - 2.1	2.1	1.9 - 2.3	2.3	2.0 - 2.5	2	1.8 - 2.2	1.5	1.3 - 1.6
Fish		0.9	0.8 - 0.9	1	0.9 - 1.1	1	0.9 - 1.1	0.9	0.8 - 1.0	0.7	0.6 - 0.7
Fresh fruits		6	5.7 - 6.2	9.6	8.8 - 10.3	6.2	5.8 - 6.6	5	4.7 - 5.4	3.1	2.8 - 3.3
Cooked fruits		0.2	0.2 - 0.3	0.3	0.2 - 0.3	0.3	0.2 - 0.3	0.3	0.2 - 0.3	0.1	0.1 - 0.2
Cooked vegetables		0.8	0.7 - 0.8	1	0.9 - 1.1	0.9	0.8 - 1.0	0.7	0.7 - 0.8	0.4	0.4 - 0.5
Frozen vegetables		0.3	0.3 - 0.3	0.3	0.3 - 0.4	0.4	0.3 - 0.4	0.3	0.3 - 0.3	0.2	0.2 - 0.3
Canned vegetables		0.2	0.2 - 0.2	0.2	0.1 - 0.2	0.2	0.2 - 0.2	0.2	0.2 - 0.3	0.2	0.1 - 0.2
Salad (raw vegetables)		1	0.9 - 1.0	1.2	1.1 - 1.3	1	1.0 - 1.1	0.9	0.8 - 1.0	0.7	0.6 - 0.7
Pasta and rice		2.6	2.4 - 2.7	2.9	2.6 - 3.2	2.7	2.5 - 2.9	2.6	2.4 - 2.8	2.1	1.9 - 2.2
Potatoes		2.65	2.5 - 2.8	2.88	2.6 - 3.1	2.89	2.7 - 3.2	2.79	2.5 - 3.0	2.03	1.9 - 2.2
Fried potatoes		1.23	1.2 - 1.3	0.98	0.9 - 1.1	1.33	1.2 - 1.5	1.4	1.3 - 1.5	1.19	1.1 - 1.3
Pancakes		1.26	1.2 - 1.3	1.18	1.1 - 1.3	1.36	1.2 - 1.5	1.45	1.3 - 1.6	1.07	0.9 - 1.2
Honey/jams		0.7	0.7 - 0.7	0.8	0.7 - 0.9	0.86	0.8 - 1.0	0.69	0.6 - 0.8	0.47	0.4 - 0.6
Nuts		0.3	0.3 - 0.3	0.29	0.3 - 0.3	0.31	0.3 - 0.4	0.31	0.2 - 0.4	0.29	0.2 - 0.3
Ultra-processed foods group
Soft-drinks		5.01	4.6 - 5.4	1.61	1.3 - 1.9	3	2.5 - 3.4	5.22	4.5 - 5.9	10.3	9.3 - 11.3
Sport/energy drinks		0.22	0.2 - 0.3	0.13	0.0 - 0.2	0.18	0.1 - 0.2	0.26	0.2 - 0.3	0.29	0.2 - 0.4
Breakfast cereals		4.03	3.8 - 4.2	3	2.8 - 3.3	3.93	3.6 - 4.3	4.7	4.4 - 5.1	4.43	3.9 - 4.9
Brown bread		5.12	4.8 - 5.5	4.7	4.3 - 5.1	5.04	4.6 - 5.5	5.3	4.7 - 6.0	5.4	4.5 - 6.2
White bread		7.89	7.6 - 8.2	5.04	4.6 - 5.5	7.46	6.9 - 8.1	8.63	8.0 - 9.2	10.4	9.7 - 11.2
Margarine		0.96	0.9 - 1.1	0.67	0.6 - 0.8	0.96	0.8 - 1.1	1.06	0.9 - 1.2	1.15	1.0 - 1.3
Curd, yoghurt		5.35	5.1 - 5.6	4.3	4.0 - 4.5	5.4	5.0 - 5.8	5.5	5.1 - 5.8	6.3	5.6 - 7.0
Soup		2.84	2.7 - 3.0	2.46	2.3 - 2.6	3.03	2.7 - 3.3	3.1	2.9 - 3.4	2.76	2.4 - 3.1
Sausage, ham		4.01	3.8 - 4.2	2.89	2.7 - 3.1	4.19	3.9 - 4.5	4.26	3.9 - 4.6	4.6	4.2 - 5.1
Fast-food		1.99	1.9 - 2.1	1.18	1.1 - 1.3	1.97	1.8 - 2.2	2.3	2.1 - 2.6	2.47	2.2 - 2.7
Ketchup, mayonnaise		0.46	0.4 - 0.5	0.34	0.3 - 0.4	0.46	0.4 - 0.5	0.51	0.4 - 0.6	0.54	0.5 - 0.6
Cakes, pastries		3.39	3.2 - 3.6	2.4	2.2 - 2.5	3.26	3.0 - 3.5	3.87	3.5 - 4.14	4.1	3.6 - 4.5
Cookies		1.17	1.1 - 1.2	0.96	0.9 - 1.1	1.23	1.1 - 1.3	1.19	1.1 - 1.3	1.28	1.2 - 1.4
Chocolate		4.4	4.1 - 4.7	2.43	2.2 - 2.6	3.46	3.1 - 3.8	4.87	4.4 - 5.3	6.82	6.1 - 7.6
Sweets		0.93	0.9 - 1.0	0.68	0.6 - 0.8	0.81	0.7 - 0.9	0.98	0.9 - 1.1	1.24	1.1- 1.4
Icre-cream		2.8	2.6 - 3.1	1.9	1.7 - 2.1	2.55	2.3 - 2.8	3.1	2.8 - 3.5	3.77	3.3 - 4.3
Pudding, rice pudding		1.18	1.1 - 1.3	0.86	0.8 - 0.9	1.1	1.0 - 1.2	1.24	1.1 - 1.4	1.51	1.2 - 1.8
Hazelnut spread		1.56	1.4 - 1.7	1.08	0.9 - 1.2	1.23	1.1 - 1.4	1.7	1.5 - 1.9	2.24	1.9 - 2.6
Salty snacks		1.92	1.8 - 2.0	1.13	1.0 - 1.3	1.63	1.5 - 1.8	2.14	1.9 - 2.4	2.79	2.4 - 3.2
UPF: ultra-processed foods.
